# Supplementary material for: Reversion of Gut Microbiota during the Recovery Phase in Patients with Asymptomatic or Mild COVID-19: Longitudinal Study
Source: Microorganisms. 2021 Jun 7;9(6):1237. doi: 10.3390/microorganisms9061237 (PMC8228238; doi:10.3390/microorganisms9061237)
Supplement: Supplementary file 1 [file microorganisms-09-01237-s001.zip]

Archive with 1 entries (1 files):
- microorganisms-1245041-supplementary.pdf
